# Supplementary material for: Matrix Tablets Based on Chitosan–Carrageenan Polyelectrolyte Complex: Unique Matrices for Drug Targeting in the Intestine
Source: Pharmaceuticals (Basel). 2022 Aug 9;15(8):980. doi: 10.3390/ph15080980 (PMC9412913; doi:10.3390/ph15080980)
Supplement: Supplementary file 1 [file pharmaceuticals-15-00980-s001.zip]

Archive with 6 entries (6 files):
- Figure S1.pdf
- Figure S2.pdf
- Figure S3.TIF
- Figure S4.TIF
- Figure S5.TIF
- Figure S6.TIF
